# Supplementary material for: High-quality genome and variation map reveal valuable loci and the genetic basis of trait divergence driven by geographic dispersal in Crotalaria pallida
Source: Hortic Res. 2026 Jan 29;13(5):uhag026. doi: 10.1093/hr/uhag026 (PMC13148161; doi:10.1093/hr/uhag026)
Supplement: Web_Material_uhag026 [file web_material_uhag026.zip]

Archive with 2 entries (2 files):
- Supplementary Figures-v2.docx
- Supplementary Tables-v1.xls
