# Supplementary material for: High-quality genome and variation map reveal valuable loci and the genetic basis of trait divergence driven by geographic dispersal in Crotalaria pallida
Source: Hortic Res. 2026 Jan 29;13(5):uhag026. doi: 10.1093/hr/uhag026 (PMC13148161; doi:10.1093/hr/uhag026)
Supplement: Web_Material_uhag026 [file web_material_uhag026.zip › Supplementary Tables-v1.xls]

## Sheet: S1
Table S1. Sequencing data statistics of C. pallida.
Pair-end libraries	Insert size	Total data (Gb)	Reads length (bp)	Sequence coverage (X)
Illumina reads	350bp	58.9	150	42.5
Pacbio reads	20k	225	-	162.4
Hi-C	-	145.4	150	105
total	-	429.3	-	309.9

## Sheet: S2
Table S2. Summary of genome assembly results.
Genome assembly	Number	Size
Total contig	415	1153.05M
Contig N50	31	12.05M
Contig N90	98	3.27M
Total scaffold	252	1153.05M
Scaffold N50	4	144.18M
Scaffold N90	7	124.25M
Pseudochromosomes	8	1135.96M

## Sheet: S3
Table S3. Statistics of the anchored sequences on each chromosomes.
Chromosome ID	Genome sequence (Mb)	Genes
Chr01	94235199	3826
Chr02	133952381	3426
Chr03	168218872	4232
Chr04	136496229	3455
Chr05	124246584	3849
Chr06	177445023	4798
Chr07	157184344	3718
Chr08	144176662	4106
Un-chr	17096364	352
Total	1153051658	31762
Chr-anchored (%)	98.5173	98.8918

## Sheet: S4
Table S4. Assessment of the gene coverage rate using BUSCO.
Species	Genome size (Mb)	BUSCO notation assessment results
C. pallida	1153.05	C:93.0%[S:84.0%,D:9.0%],F:2.1%,M:4.9%,n:1440
C: Complete Single-Copy BUSCOs
D: Complete Duplicated BUSCOs
F: Fragmented BUSCOs
M: Missing BUSCOs
n: Total BUSCO groups searched

## Sheet: S5
Table S5. Summary of telomeric tracks in the genome assembly.
Chr	Seq-Length	Start	End	Length	Type
chr1	94235199	6	2527	2522	CCCTAAA
chr1	94235199	94232706	94235189	2484	TTTAGGG
chr2	133952381	56	2327	2272	CCCTAAA
chr2	133952381	133950916	133952362	1447	TTTAGGG
chr3	168218872	17	1727	1711	CCCTAAA
chr3	168218872	168216714	168218799	2086	TTTAGGG
chr4	136496229	136495653	136496085	433	TTTAGGG
chr5	124246584	124244773	124246356	1584	TTTAGGG
chr6	177445023	254	2314	2061	CCCTAAA
chr6	177445023	177442710	177445010	2301	TTTAGGG
chr7	157184344	31	8026	7996	CCCTAAA
chr7	157184344	157182770	157184287	1518	TTTAGGG
chr8	144176662	7	1635	1629	CCCTAAA
chr8	144176662	144175317	144176639	1323	TTTAGGG

## Sheet: S6
Table S6. Coverage statistics of C. pallida genome.
	Catalogue	Percentage (%)
Reads	Mapping rate (%)	98.47
	Average sequencing depth	42.23
	Coverage (%)	99.88
Genome	Coverage at least 4X (%)	99.79
	Coverage at least 10X (%)	99.53
	Coverage at least 20X (%)	98.52
Average sequence depth: The average depth of each base on the genome that is covered by reads; Coverage: The proportion of genomes that were covered by reads.

## Sheet: S7
Table S7. Genome completeness assement based on sequencing reads.
Categories	Number	Percent (%)
Illumina	345157856	0.9847
Pacbio	25454591	0.8886
RNA-Seq	1186696430	0.9638

## Sheet: S8
Table S8. Summary of repeat contents in C. pallida genome.
Type	Length (bp)	% in genome
Tandem repeat	52687584	4.57
DNA	57229564	4.96
LINE	45484825	3.94
SINE	458752	0.04
LTR	683721099	59.3
Unknown	13799852	1.2
Total	801741822	69.53

## Sheet: S9
Table S9. Summary of genome annotation results.
Classification	Number	Size
Noncoding RNAs	5624	0.74M
Protein-coding genes	31762	146.47M
Genes in pseudochromosomes	31410	145.74M

## Sheet: S10
Table S10. Basic statistical results of gene structure prediction of C. pallida genome.
	Gene set	Number	Average gene length (bp)	Average CDS length (bp)	Average exons per gene	Average exon length (bp)	Average intron length (bp)
Denovo	Augustus	46870	2604.11	917.77	4	229.26	561.53
	GlimmerHMM	78739	12655.2	589.23	3.08	191.09	5791.03
	SNAP	66662	8278.04	591.75	3.77	157.16	2779.55
	Geneid	72694	4055.67	641.37	3.54	181.08	1343.24
	Genscan	46913	14643.5	979.65	5.19	188.86	3263.37
Homolog	C.cajan	35817	3457.86	1449.03	3.51	412.92	800.57
	M.truncatula	105672	1606.62	752.91	2.25	333.99	680.63
	T.pratense	44533	2862.25	1259.89	3.13	403.16	754.05
	L.albus	73658	2208.82	907.97	2.53	359.42	852.32
	L.japonicus	146126	1246.58	762.83	1.81	421.3	596.73
	C.arietinum	69966	3038.7	1268.4	2.51	505.39	1172.58
RNA-seq	Cufflinks	100136	6684.93	2417.14	6.77	357.28	740.23
	PASA	92645	3226.7	1013.67	4.77	212.49	586.93
EVM		49336	3072.2	898.9	4.05	221.76	711.75
PASA-update		49006	3064.46	909.67	4.07	223.47	701.76
Final set		31762	5269.9	1139.6	5.04	225.94	1021.38

[truncated: 31 more sheets: S11, S12, S13, S14, S15, S16, S17, S18, S19, S20, S21, S22, S23, S24, S25, S26, S27, S28, S29, S30 …]
